# Supplementary material for: Monitoring AKT activity and targeting in live tissue and disease contexts using a real-time Akt-FRET biosensor mouse
Source: Sci Adv. 2023 Apr 26;9(17):eadf9063. doi: 10.1126/sciadv.adf9063 (PMC10132756; doi:10.1126/sciadv.adf9063)
Supplement: Supplementary file 2 — Movies S1 and S2 [file sciadv.adf9063_movies_s1_and_s2.zip]

Archive with 2 entries (2 files):
- adf9063_Movie_S1.mp4
- adf9063_Movie_S2.mp4
